# Supplementary material for: Peripheral Ion Channel Gene Screening in Painful- and Painless-Diabetic Neuropathy
Source: Int J Mol Sci. 2022 Jun 28;23(13):7190. doi: 10.3390/ijms23137190 (PMC9266298; doi:10.3390/ijms23137190)
Supplement: Supplementary file 1 [file ijms-23-07190-s001.zip]

Archive with 1 entries (1 files):
- ijms-1774358-supplementary.pdf
